# Supplementary material for: Practice-Based Management Data of Consecutive Subjects Assessed for the Median Arcuate Ligament Syndrome at a Single Tertiary Institution
Source: Clin Pract. 2024 Sep 18;14(5):1911–20. doi: 10.3390/clinpract14050151 (PMC11417693; doi:10.3390/clinpract14050151)
Supplement: Supplementary file 1 [file clinpract-14-00151-s001.zip]

Archive with 1 entries (1 files):
- clinpract-3128356-supplementary.pdf
